# Supplementary material for: Prevalence and Factors Associated with Gaming Disorder in Latin America and the Caribbean: A Systematic Review
Source: Int J Environ Res Public Health. 2022 Aug 15;19(16):10036. doi: 10.3390/ijerph191610036 (PMC9408645; doi:10.3390/ijerph191610036)
Supplement: Supplementary file 1 [file ijerph-19-10036-s001.zip]

Archive with 1 entries (1 files):
- ijerph-1746597-supplementary.pdf
